# Supplementary material for: Different states of priority recruit different neural representations in visual working memory
Source: PLoS Biol. 2020 Jun 29;18(6):e3000769. doi: 10.1371/journal.pbio.3000769 (PMC7351225; doi:10.1371/journal.pbio.3000769)
Supplement: S2 Table — UMI, unprioritized memory item. (XLSX) [file pbio.3000769.s008.xlsx]

## Sheet: Sheet1
Train Time Point		Test Time point
		0	2	4	6	8	10	12	14	16	18
	0	0.2124	0.8568	0.8886	0.341	0.3078	0.8312	0.285	0.3812	0.0396	0.5202
	2	0.7862	0.8266	0.1358	0.2502	0.6288	0.5242	0.9632	0.4366	0.1244	0.4464
	4	0.0132	0.9246	0.0028	0	0.0584	0.8088	0.5072	0.47	0.0908	0.4346
	6	0.0964	0.983	0.0006	0	0.0506	0.4144	0.1574	0.763	0.9682	0.6988
	8	0.0412	0.0554	0.7566	0.4648	0.151	0.6956	0.2762	0.4308	0.5324	0.1554
	10	0.3734	0.2344	0.8768	0.9302	0.1194	0.3746	0.496	0.2468	0.7912	0.7584
	12	0.5068	0.5714	0.6158	0.454	0.014	0.1406	0.5188	0.1816	0.205	0.098
	14	0.267	0.8892	0.9092	0.5618	0.3284	0.7766	0.5024	0.9386	0.6994	0.3264
	16	0.0876	0.592	0.5464	0.9998	0.512	0.7324	0.9768	0.214	0.1396	0
	18	0.011	0.5928	0.3362	0.8368	0.6012	0.4852	0.78	0.0174	0.0354	0.0242
