# Supplementary material for: Different states of priority recruit different neural representations in visual working memory
Source: PLoS Biol. 2020 Jun 29;18(6):e3000769. doi: 10.1371/journal.pbio.3000769 (PMC7351225; doi:10.1371/journal.pbio.3000769)
Supplement: S4 Table — IPS, intraparietal sulcus; UMI, unprioritized memory item. (XLSX) [file pbio.3000769.s010.xlsx]

## Sheet: Sheet1
Train Time Point		Test Time point
		0	2	4	6	8	10	12	14	16	18
	0	0.5704	0.495	0.5198	0.0906	0.1804	0.5488	0.5164	0.8	0.9116	0.8972
	2	0.9514	0.5812	0.4566	0.538	0.3236	0.6994	0.5314	0.4212	0.922	0.2096
	4	0.005	0.035	0.1114	0.1564	0.8446	0.7794	0.866	0.609	0.2446	0.9812
	6	0.3404	0.63	0.0776	0.0726	0.6148	0.9514	0.721	0.1602	0.21	0.6848
	8	0.8396	0.7498	0.3274	0.0096	0.0794	0.6472	0.3132	0.0656	0.4088	0.1726
	10	0.8928	0.4002	0.6802	0.1244	0.0788	0.2416	0.2134	0.9484	0.2982	0.1982
	12	0.228	0.0938	0.5442	0.3596	0.0548	0.0402	0.3836	0.523	0.2206	0.1382
	14	0.0884	0.6616	0.009	0.243	0.9904	0.6984	0.6412	0.4594	0.5516	0.0414
	16	0.1108	0.5968	0.2342	0.8024	0.5524	0.6188	0.6898	0.1988	0.0242	0.0156
	18	0.0118	0.1238	0.2378	0.168	0.3204	0.1622	0.3196	0.1978	0.0806	0.4234
