# Supplementary material for: Different states of priority recruit different neural representations in visual working memory
Source: PLoS Biol. 2020 Jun 29;18(6):e3000769. doi: 10.1371/journal.pbio.3000769 (PMC7351225; doi:10.1371/journal.pbio.3000769)
Supplement: S5 Table — PMI, prioritized memory item. (XLSX) [file pbio.3000769.s011.xlsx]

## Sheet: Sheet1
Train Time Point		Test Time point
		0	2	4	6	8	10	12	14	16	18
	0	0.0004	0.543	0.1564	0.0078	0.0026	0.0628	0.4818	0.3692	0.5512	0.3974
	2	0.2102	0	0	0	0.2094	0.014	0.0002	0.0712	0.8552	0.9222
	4	0.7908	0	0	0	0.0004	0.239	0.0014	0.4962	0.4094	0.519
	6	0.1576	0	0	0	0	0.6694	0.8864	0.6298	0.0632	0.0676
	8	0.0072	0.4682	0.001	0	0	0	0.0358	0.0052	0	0
	10	0.0254	0	0	0.2482	0.0008	0	0	0.0002	0.0008	0.0012
	12	0.093	0	0	0.04	0.0906	0	0	0	0.001	0
	14	0.3058	0.0026	0.0102	0.1864	0.0822	0.003	0.0002	0.0002	0.0002	0
	16	0.3954	0.1818	0.3452	0.8584	0.0084	0.0004	0.008	0	0	0
	18	0.1478	0.0582	0.193	0.9324	0.0364	0.0012	0.0018	0	0	0
