# Supplementary material for: Different states of priority recruit different neural representations in visual working memory
Source: PLoS Biol. 2020 Jun 29;18(6):e3000769. doi: 10.1371/journal.pbio.3000769 (PMC7351225; doi:10.1371/journal.pbio.3000769)
Supplement: S6 Table — UMI, unprioritized memory item. (XLSX) [file pbio.3000769.s012.xlsx]

## Sheet: Sheet1
Train Time Point		Test Time point
		0	2	4	6	8	10	12	14	16	18
	0	0.6858	0.806	0.0344	0.1104	0.5648	0.2692	0.917	0.5962	0.825	0.4416
	2	0.6534	0	0	0	0.022	0.0048	0	0	0	0
	4	0.0452	0	0	0	0.0004	0.0402	0	0	0	0
	6	0.0208	0	0	0	0	0.3876	0.0324	0.001	0.0002	0.0014
	8	0.1282	0.7546	0.0064	0	0	0.0202	0.8226	0.5724	0.0912	0.1538
	10	0.2468	0.0072	0.0012	0.084	0.0744	0	0	0	0.0136	0.0558
	12	0.2836	0.0002	0	0.001	0.706	0	0	0	0	0.0012
	14	0.631	0.042	0.037	0.2674	0.068	0	0	0	0	0.0006
	16	0.9656	0.2714	0.3032	0.717	0.0778	0	0	0.0004	0.0264	0.0718
	18	0.7308	0.2006	0.261	0.7926	0.1402	0	0	0.001	0.0056	0.0912
