# Supplementary material for: Different states of priority recruit different neural representations in visual working memory
Source: PLoS Biol. 2020 Jun 29;18(6):e3000769. doi: 10.1371/journal.pbio.3000769 (PMC7351225; doi:10.1371/journal.pbio.3000769)
Supplement: S7 Table — IPS, intraparietal sulcus; PMI, prioritized memory item. (XLSX) [file pbio.3000769.s013.xlsx]

## Sheet: Sheet1
Train Time Point		Test Time point
		0	2	4	6	8	10	12	14	16	18
	0	0.0302	0.2968	0.2652	0.4424	0.1526	0.4084	0.2612	0.0606	0.1156	0.1538
	2	0.3372	0.104	0.1206	0.1178	0.3976	0.7608	0.2546	0.1186	0.008	0.0474
	4	0.3508	0.1074	0	0.0018	0.0652	0.1646	0.17	0.3712	0.0224	0.0722
	6	0.1972	0.0408	0.0152	0.0082	0.1202	0.0362	0	0.0734	0.251	0.2934
	8	0.1216	0.242	0.2024	0.105	0.0306	0.0004	0	0.3924	0.17	0.312
	10	0.6264	0.4452	0.8454	0.3624	0.0436	0.2426	0.3844	0.5712	0.4122	0.5418
	12	0.2074	0.149	0.7452	0.3498	0.0692	0.1554	0.6612	0.5736	0.1016	0.1192
	14	0.218	0.1038	0.9784	0.9354	0.9988	0.299	0.2672	0.2972	0.0718	0.056
	16	0.3568	0.0402	0.178	0.677	0.623	0.2756	0.2054	0.0856	0.0616	0.005
	18	0.772	0.3446	0.1028	0.1958	0.7426	0.4708	0.2178	0.0194	0.0116	0.0048
