# Supplementary material for: Different states of priority recruit different neural representations in visual working memory
Source: PLoS Biol. 2020 Jun 29;18(6):e3000769. doi: 10.1371/journal.pbio.3000769 (PMC7351225; doi:10.1371/journal.pbio.3000769)
Supplement: S8 Table — IPS, intraparietal sulcus; UMI, unprioritized memory item. (XLSX) [file pbio.3000769.s014.xlsx]

## Sheet: Sheet1
Train Time Point		Test Time point
		0	2	4	6	8	10	12	14	16	18
	0	0.6944	0.692	0.3028	0.1386	0.1698	0.6828	0.9168	0.4152	0.6092	0.219
	2	0.4404	0.0222	0.1304	0.9432	0.2402	0.3786	0.6842	0.168	0.6472	0.3192
	4	0.6666	0.0838	0.0042	0.0824	0.018	0.0906	0.2826	0.0164	0.0552	0.5018
	6	0.4458	0.3754	0.0604	0.2212	0.5182	0.4442	0.9824	0.6086	0.1126	0.1602
	8	0.1432	0.6098	0.7364	0.278	0.7886	0.5654	0.7518	0.4276	0.0096	0.0014
	10	0.63	0.3706	0.5034	0.9028	0.293	0.4458	0.3988	0.373	0.8666	0.2152
	12	0.8432	0.5654	0.5124	0.5144	0.0778	0.2138	0.4394	0.2052	0.774	0.0788
	14	0.5802	0.6108	0.8992	0.1016	0.0134	0.4832	0.4094	0.2978	0.0488	0.0692
	16	0.6264	0.8756	0.3524	0.069	0.0496	0.4988	0.7538	0.4964	0.2718	0.3696
	18	0.9744	0.8938	0.49	0.15	0.4074	0.78	0.4302	0.7054	0.1068	0.0076
